# Supplementary material for: The fall, recovery, classification, and initial characterization of the Hamburg, Michigan H4 chondrite
Source: Meteorit Planet Sci. 2020 Oct 27;55(11):2341–59. doi: 10.1111/maps.13584 (PMC7820957; doi:10.1111/maps.13584)
Supplement: Supplementary file 2 — Table S1. Estimated masses and number of meteorites derived from radar data. Table S2. Geochemical analyses with LA‐ICPMS of Hamburg ME 6108.3 and Kernouvé USNM 2211. Table S3. U‐Pb geochronological analyses with LA‐ICPMS of Hamburg ME 6108.3 and Kernouvé USNM. Table S4. SIMS U‐Pb isotopic data of phosphate from Hamburg (Specimen MSU‐Abrams 2018‐001). Table S5. Complete 40Ar/39Ar incremental heating results of ME 6108.6. Table S6. Helium, neon, and argon isotopic data of ME 6108.6. [file MAPS-55-2341-s002.xlsx]

## Sheet: S1
Table S1: Estimated masses and number of meteorites derived from radar data. The radar cross section (RCS) of a single meteorite is calculated using the meteorite mass, and the number of meteorites present in the radar sweep is estimated by dividing the total observed RCS by RCS of a single meteorite.
Radar Sweep	Mass	Number	Mass per Sweep	Single Meteorite	Sum of RCS
	(g)		(g)	RCS (m^2)	(m^2)
KDTX 0107 2.5°	4.97	20	104	6.53e-05	0.00132
KDTX 0107 3.5°	0.295	938	277	2.3e-07	0.000216
KDTX 0107 4.5°	0.076	9513	723	1.53e-08	0.000145

## Sheet: S2
Table S2. Geochemical analyses with LA-ICPMS of Hamburg ME 6108.3 and Kernouvé USNM 2211. Isotopic measurements normalized to elemental concentrations, all in ppm. LA-ICPMS trace element data are have an average precision of 5-10% 2SD.
mineral	Na	Mg	P	Ca	Sc	Ti	V	Cr	Mn	Fe	Co	Zr	Ge	As	Rb	Sr	Y	Zr	Nb	Cs	Ba	La	Ce	Pr	Nd	Sm	Eu	Gd	Tb	Dy	Ho	Er	Tm	Yb	Lu	Hf	Ta	W	Pb	Th	U		(Eu/Eu*)	Th/U
Hamburg	µg/g	µg/g	µg/g	µg/g	µg/g	µg/g	µg/g	µg/g	µg/g	µg/g	µg/g	µg/g	µg/g	µg/g	µg/g	µg/g	µg/g	µg/g	µg/g	µg/g	µg/g	µg/g	µg/g	µg/g	µg/g	µg/g	µg/g	µg/g	µg/g	µg/g	µg/g	µg/g	µg/g	µg/g	µg/g	µg/g	µg/g	µg/g	µg/g	µg/g	µg/g
apatite	3854.01	24715.4	185896	361418	0.979271	38.2579	2.63373	34.1166	1269.49	13004.9	0.231549	5.1484	0.7846	0.95289	0.605233	101.625	23.3498	0.64831	0.100667	0.057001	1.09679	11.5681	26.497	3.3355	14.0811	3.45697	1.02413	5.00006	0.730646	5.25594	0.969058	2.95895	0.339142	2.04486	0.296969	0.02651	0.010731	0.081705	0.354409	0.0084906	0.118821		0.745801	0.0714568
apatite	2535.91	2895.91	200539	376415	0.0711429	10.6422	0.289908	1.36075	634.908	3616.99	29.052	1.92254	0.20854	0.495909	0.130561	112.222	16.1633	2.26971	0.101615	0.0166788	1.02027	9.00539	19.2789	2.28217	9.73627	2.45708	1.22514	3.13505	0.507737	3.30506	0.723137	2.17369	0.298807	1.92279	0.271859	0.00834214	0.0021258	0.0294847	0.263687	0.343681	2.55466		1.33684	0.134531
apatite	2185.05	26326.3	185830	353243	0.965676	306.738	129.661	10276.5	1439.68	22555	8.92742	70.9243	0.26074	0.453154	0.163718	103.975	21.0183	1.47066	0.157211	0.0187836	0.840887	10.0944	21.6628	2.71938	11.5779	3.19192	1.10417	3.87154	0.601335	4.21518	0.920954	2.856	0.375431	2.3728	0.331604	0.0178606	0.00554584	0.0128936	0.200362	0.0596867	0.653296		0.950296	0.0913624
merrillite	18673.6	20715.3	216248	307763	4.23336	278.165	90.5183	7463.31	292.472	6980.6	0.328318	34.3047	0.662958	1.02348	0.951996	34.7111	239.042	0.233883	0.100622	0.00969301	0.741674	52.9223	140.686	20.3785	100.289	31.2841	2.01071	41.4034	6.99691	48.3783	10.4765	31.9651	4.28077	28.4419	4.01425	0.00985044	0.00274535	0.00890088	0.587674	1.26782	0.152552		0.169252	8.31073
merrillite	19574.1	26613.4	206467	313893	4.69759	34.8834	4.34721	33.1045	270.655	8641.44	13.8054	2.09118	0.621373	0.953456	1.14415	37.2057	271.963	0.65182	0.104183	0.0130273	1.30203	52.8896	141.744	20.5113	101.391	32.5183	1.94787	44.605	7.36358	50.5706	11.0719	33.0845	4.43674	28.6726	3.97224	0.020052	0.00324	0.0063785	0.621026	1.25217	0.175188		0.154941	7.14758
merrillite	18574	34446.6	198911	320833	5.15118	72.4159	6.68124	154.634	471.055	9080.76	1.61838	3.56071	0.694385	1.01966	0.680297	37.7904	296.373	0.296962	0.0839051	0.00862788	0.225646	54.649	144.9	21.0475	107.399	33.8901	1.99211	47.0572	7.90691	53.8225	11.6495	35.2095	4.60366	29.6318	4.17206	0.00906419	0.00170204	0.0127156	0.695518	1.35878	0.194364		0.15111	6.9909
Kernouvé
apatite	2383.53	250.62	235908	323005	0.136489	77.8924	21.981	1899.17	207.095	2430.99	1.67076	24.6938	0.18265	0.735848	0.0289887	105.768	12.6457	2.48907	0.0301447	0.0075199	0.966776	11.0037	26.0176	3.00875	11.9759	2.83943	1.17921	3.17564	0.491376	3.28503	0.648834	1.94402	0.243522	1.52836	0.231007	0.00274372	0.0011667	0.0050881	2.89036	5.70331	5.44655		1.18461	1.04714
merrillite	16685.2	18379.2	252258	261793	2.62957	39.2368	1.49661	2.97057	129.713	1818.19	0.344217	0.647308	0.986194	1.04227	0.93681	26.1327	260.227	0.0748331	0.0738044	0.0053874	0.091225	53.0884	168.882	24.2044	114.525	35.0987	1.73889	48.3337	8.16351	57.3534	12.4549	37.8953	5.02802	32.808	4.59201	0.00290914	0.0018586	0.00498382	1.33451	2.56678	0.18941		0.127896	13.5514
merrillite	16327.7	18530.7	247430	269904	3.095	29.3638	1.74711	4.15645	135.648	1808.98	0.0582177	0.741734	0.938063	1.30039	0.904394	29.9686	273.767	0.104536	0.0902645	0.0058911	0.0868255	60.5763	181.842	26.7602	130.235	40.1455	1.86896	54.4445	9.19357	63.4882	13.8316	41.6229	5.45141	34.9717	4.87862	0.00273	0.00144824	0.0082113	1.58625	3.27933	0.202498		0.121111	16.1944
merrillite	16553.3	18261.8	248150	268421	2.74527	27.5785	1.32388	2.88971	131.673	2257.94	1.67894	0.626097	0.814708	0.965721	0.969275	27.5471	192.771	0.0399051	0.0308722	0.0062095	0.142795	51.5251	154.437	21.9798	105.087	30.9579	1.82162	39.0482	6.75257	47.1748	10.125	31.2923	4.32614	29.7076	4.08859	0.00384773	0.000803925	0.0081619	0.5942	1.13235	0.0963235		0.158644	11.7557
merrillite	30400.1	22320.1	210521	283520	2.77615	65.0806	2.25347	14.2978	211.045	7400.88	7.16361	2.85342	0.890685	1.11224	5.52001	46.5983	261.285	0.537369	0.191542	0.0692259	8.37476	55.4687	174.858	26.2503	122.433	38.1051	2.04324	51.1244	8.55752	59.0805	12.3982	38.0032	4.94499	33.6898	4.44804	0.0357912	0.007791	0.063976	1.23758	2.02323	0.176476		0.140247	11.4646

## Sheet: S3
Table S3. U-Pb geochronological analyses with LA-ICPMS of Hamburg ME 6108.3 and Kernouvé USNM 2211.
	Spot	U	Pb206	Th	Pb	207Pb	1	206Pb	1	Err.	207Pb	1	206Pb	1	207Pb	1		207Pb	1		207Pb	206Pb
		(ppm)	(ppm)	U	U	235U	Sig	238U	Sig	Correl.	206Pb	Sig	238U	Sig	235U	Sig		206Pb	Sig	% 1SD	235U	238U
											Age (Ma)		Age (Ma)		Age (Ma)						%Sig	%Sig
	Hamburg
	Polished section #ME 6108.3
H1	merrillite	0.438	0.49	0.246631	1.11872	101.374	3.94837	1.11834	0.0301031	0.691106	4635	40	4839	91	4696	39		0.658003	0.0185268	2.81561	3.89486	2.69176
H2	merrillite	0.18	0.146	5.12414	0.811111	81.6065	12.7902	0.80966	0.0833492	0.656821	4787	159	3824	290	4478	149		0.731437	0.0862642	11.7938	15.673	10.2943
H3	apatite	2.345	2.267	0.124651	0.966738	82.2831	2.12092	0.967005	0.0174248	0.699075	4543	26	4361	57	4486	26		0.617423	0.0111888	1.81218	2.57759	1.80193
H4	merrillite	0.181	0.156	3.65596	0.861878	71.2792	9.28653	0.861685	0.0720742	0.642009	4502	138	4006	245	4343	125		0.600211	0.0600773	10.0094	13.0284	8.36434
H5	merrillite	0.19	0.165	4.06239	0.868421	79.4863	10.5049	0.868805	0.0750511	0.653633	4648	137	4031	254	4452	127		0.663964	0.0664518	10.0084	13.216	8.63842
H6	merrillite	0.246	0.216	4.39046	0.878049	74.2627	5.88584	0.879603	0.0452261	0.648732	4532	85	4068	153	4384	77		0.612754	0.0370899	6.05299	7.9257	5.14165
H7	merrillite	0.172	0.153	3.68834	0.889535	71.4423	5.24872	0.892924	0.0424104	0.646489	4454	79	4114	143	4345	72		0.580714	0.0324625	5.59011	7.3468	4.74961
H8	apatite	1.185	1.126	0.283023	0.950211	82.5512	2.32766	0.950633	0.0184032	0.686567	4573	29	4307	61	4490	28		0.630352	0.0127749	2.02663	2.81966	1.93588
	average Pb/U (H2-H8)				0.88942
	1SD				0.0534395
	Kernouvé
	Polished section #USNM 2211 b
K1	apatite	4.697	4.237	0.574494	0.902065	75.0204	1.27872	0.901936	0.0119896	0.779884	4510	15	4144	41	4394	17		0.603529	0.00627342		1.7045	1.32932
K2	merrillite	0.359	0.34	8.2097	0.947075	79.9663	4.56157	0.946778	0.0356546	0.660176	4533	61	4294	117	4458	56		0.613177	0.026399		5.70436	3.76588
K3	apatite	6.233	6.274	0.606124	1.00658	83.9323	1.34907	1.00665	0.0136479	0.84349	4514	12	4490	44	4506	16		0.605195	0.00502803		1.60733	1.35577
K4	merrillite	0.343	0.311	9.58072	0.906706	76.5045	4.83969	0.907603	0.0376745	0.656178	4530	67	4163	126	4413	62		0.611909	0.0289961		6.32603	4.15099
K5	merrillite	0.181	0.196	7.97222	1.08287	92.6668	9.49602	1.08422	0.0740191	0.666206	4550	106	4734	225	4606	99		0.620414	0.0472465		10.2475	6.82693
K6	apatite	2.755	2.436	0.583164	0.884211	73.8863	1.56923	0.88438	0.0139644	0.743465	4517	20	4084	48	4379	21		0.606448	0.00842368		2.12384	1.579
	NOTES:
	Err. Correl. - Error correlation coefficient for concordia coordinates																				Kernouve LA age:
	Relation between ages and concordia coordinates: Y = 206Pb/238U = EXP(l238U*(206Pb-238UAge)) - 1;																				4514	Ma
	X = 207Pb/235U = EXP(l235U*(207Pb-235UAge)) - 1																				Kernouve TIMS age:
	207Pb/206Pb = X/Y/137.79; U decay constants (l238U & l235U) and ratio from Jaffey et al. (1971), Schoene et al. (2006) and Heiss et al. (2012)																				4533	Ma
	l238U - 1.55125 × 10-4 /Ma; l235U - 9.8569 × 10-4 /Ma, 238U/235U = 137.79																				Correction factor:
																					1.00421	(+20 Ma)
L238	0.000155125
L235	0.00098569
U238/235	137.79
	Error correlation coefficient formula:

## Sheet: S4
Table S4. SIMS U-Pb isotopic data of phosphate from Hamburg (Specimen MSU-Abrams 2018-001).
Spot	U (ppm)	Th (ppm)	Th/U	204Pb	204Pb /206Pb	f206	207Pb /206Pb	±1σ (%)	206Pb /238U	±1σ (%)	207Pb* /206Pb*	±1σ (%)	207Pb* /235U	±1σ (%)	206Pb* /238U	±1σ (%)	t207/206 (Ma)	±1σ	t207/235 (Ma)	±1σ	t206/238 (Ma)	±1σ
				(cps)		(%)
1	0.3	2.8	9.66	n.d.	----	----	0.5824	4.09	0.751	16.05	0.5824	4.09	60.2	16.6	0.75	16.05	4458	58	4174	180	3609	460
3	0.3	3.6	13.94	n.d.	----	----	0.6229	4.41	1.207	16.85	0.6229	4.41	103.5	17.4	1.206	16.85	4556	62	4717	192	5101	623
7	1.5	0.1	0.08	0.153	0.0027	5	0.6273	1.95	1.322	5.77	0.6163	2.24	106.7	5.9	1.256	5.5	4540	32	4747	62	5245	201
2019-08-01	0.4	5.2	13.11	n.d.	----	----	0.6375	3.61	0.502	14.6	0.6374	3.62	44.1	15	0.502	14.6	4589	51	3865	161	2624	323
2019-08-02	0.3	4.5	13.23	n.d.	----	----	0.6268	4.95	0.729	15.58	0.6268	4.95	63	16.4	0.729	15.58	4565	70	4219	178	3531	438
2019-09-01	0.5	6.8	14.91	n.d.	----	----	0.6263	3.19	0.949	12.89	0.6262	3.19	81.9	13.3	0.949	12.89	4564	45	4482	143	4303	418
2019-09-02	0.3	5.6	21.38	0.034	0.0067	12.6	0.6563	4.67	0.701	22.61	0.6305	6.48	53.2	20	0.612	18.95	4573	91	4050	222	3079	481
2019-10-01	2.2	0.3	0.15	0.068	0.001	1.9	0.6312	1.59	1.134	6.21	0.6271	1.66	96.1	6.3	1.112	6.1	4566	24	4642	66	4819	210
2019-10-02	19.1	9.7	0.51	0.136	0.0002	0.4	0.6147	0.63	1.128	3.3	0.6138	0.64	95	3.4	1.124	3.29	4535	9	4631	34	4855	113
2019-10-03	20.9	13.5	0.65	0.085	0.0001	0.3	0.619	0.54	1.06	2.78	0.6184	0.54	90	2.8	1.057	2.78	4545	8	4577	29	4649	93
2019-10-04	14.7	9.5	0.65	0.221	0.0005	0.9	0.6041	0.75	1.052	2.93	0.602	0.77	86.5	3	1.043	2.93	4506	11	4536	31	4604	97
2019-10-06	0.4	4.5	11.78	0.034	0.0034	6.3	0.6432	2.95	1.119	14.69	0.6303	3.57	91.1	14.1	1.049	13.65	4573	51	4589	153	4625	467
2019-10-07	0.3	3.5	11.54	n.d.	----	----	0.6044	3.39	0.97	14.79	0.6043	3.39	80.7	15.2	0.969	14.79	4512	48	4467	165	4369	487
11	0.3	3.8	11.31	n.d.	----	----	0.6012	3.5	0.787	15.13	0.6012	3.5	65.2	15.5	0.787	15.13	4504	50	4253	169	3742	445
14	0.3	3.9	14.5	n.d.	----	----	0.6152	4.19	0.908	17.2	0.6152	4.19	76.9	17.7	0.908	17.2	4538	59	4419	195	4163	550
* denotes radiogenic, using the modern terrestrial Pb as common-lead compositions (206Pb/204Pb =18.703, 207Pb/206Pb = 0.836, Stacey and Kramers, 1975); n.d.: not detected.
Stacey J. S., and Kramers J. D. 1975. Approximation of terrestrial lead isotope evolution by a two-stage model. Earth and Planetary Science Letters 26:207–221.

## Sheet: S5
Table S5: Complete 40Ar/39Ar Incremental Heating Results of ME 6108.6.
COMPLETE 40Ar/39Ar INCREMENTAL HEATING RESULTS
#	37Ar C.F.	39Ar C.F.	Temp (°C)	Time (s)	40Ar ± 1s			39Ar ± 1s			38Ar ± 1s			37Ar ± 1s			36Ar ± 1s			40Ar* (%)	40Arcos (%)	40ArK (%)	39ArK (%)	39ArCa (%)	38Arcos (%)	38Aratm (%)	38ArCl (%)	38ArCa (%)	38ArK (%)	37ArCa (%)	37ArK (%)	36Arcos (%)	36Aratm (%)	36ArCa (%)	Ca/K	Cl/K	40Ar*/39ArK ± 1s			Apparent Age ± 1s (Ma)
ME 6108						whole rock fragment				J =	0.0130918	±	1.91911e-05	(1s)
1	9.14597	1.00079	400.628	60	467256	±	2489.49	511.801	±	4.32252	32.5604	±	1.63854	6919.48	±	177.159	253.284	±	3.07396	99.9999	4.93123e-07	7.92079e-05	99.0604	0.939615	99.7534	133.038	-152.127	0.416516	18.9185	99.9984	0.00164125	8.30543	90.9706	0.723942	26.3404	-0.28333	921.625	±	40.7448	4646.94	±	73.8198
2	9.15167	1.00079	429.365	60	204080	±	5018.83	239.751	±	1.97651	10.9946	±	1.17344	767.478	±	49.6275	56.5917	±	2.83405	99.9999	2.62789e-07	8.55689e-05	99.7775	0.222464	38.7374	91.7031	-57.0128	0.136808	26.4356	99.993	0.00698192	4.87429	94.7664	0.359359	6.19156	-0.0759903	853.113	±	30.6527	4518.35	±	59.6289
3	9.1597	1.00079	448.691	60	166996	±	4879.08	222.672	±	1.91559	9.38035	±	1.15581	504.243	±	44.631	49.4703	±	2.4677	99.9999	2.83678e-07	9.7185e-05	99.8426	0.157368	32.3227	94.9445	-56.1691	0.10535	28.7965	99.9901	0.00987621	3.96949	95.7604	0.270083	4.37696	-0.0687277	751.144	±	30.7511	4308.24	±	67.1914
4	9.1645	1.00079	473.8	60	182605	±	4880.18	237.904	±	1.93407	11.7252	±	1.22411	367.127	±	43.3177	27.9628	±	2.39208	99.9999	1.43806e-07	9.50051e-05	99.8928	0.107235	21.1459	42.1045	12.0623	0.0613606	24.626	99.9855	0.0145	5.74271	93.9094	0.347871	2.98108	0.0172589	768.379	±	23.7906	4345.51	±	50.9221
5	9.17284	1.00079	495.12	60	204887	±	4773.59	275.719	±	2.10633	16.8361	±	1.09457	438.286	±	45.9087	34.1005	±	2.32305	99.9999	1.56606e-07	9.81285e-05	99.8895	0.110462	17.4042	35.8294	26.8397	0.0510165	19.8756	99.9859	0.0140759	5.56529	94.0942	0.34055	3.07091	0.0475808	743.921	±	21.2283	4292.39	±	46.7924
6	9.17759	1.00079	518.987	60	245750	±	4624.93	322.845	±	2.17319	20.4201	±	1.09492	580.777	±	47.2694	31.5389	±	2.32305	99.9999	1.1788e-07	9.5781e-05	99.875	0.125011	18.2678	26.6706	35.8207	0.0557382	19.1853	99.9876	0.0124362	7.6604	91.8517	0.487928	3.47586	0.065787	762.154	±	17.1959	4332.14	±	37.0799
7	9.1859	1.00079	538.782	60	299073	±	4117.42	372.513	±	2.28189	25.6342	±	1.14719	779.192	±	45.4642	32.4816	±	2.24724	99.9999	9.75496e-08	9.07937e-05	99.8546	0.145359	18.6751	21.3965	42.2382	0.059571	17.6306	99.9893	0.0106933	9.5455	89.8189	0.635634	4.04246	0.0844137	804.019	±	13.8148	4420.23	±	28.3725
8	9.19069	1.00079	557.527	60	374481	±	5045.88	464.64	±	2.52056	29.3547	±	1.12492	960.978	±	44.8368	32.2254	±	2.32305	99.9999	7.51296e-08	9.04451e-05	99.8563	0.143726	20.1766	18.0187	42.5366	0.0641571	19.2039	99.9892	0.010815	11.9037	87.3062	0.790158	3.99698	0.0780452	807.119	±	12.6684	4426.58	±	25.9269
9	9.19904	1.00079	583.381	60	472879	±	4420.72	566.788	±	2.95517	34.2143	±	1.18541	1115.65	±	47.4502	27.8399	±	2.10242	99.9999	4.86954e-08	8.73774e-05	99.8632	0.136787	20.3841	12.653	46.7991	0.0639041	20.1	99.9886	0.0113644	16.225	82.7132	1.06184	3.80374	0.0820381	835.456	±	9.3654	4483.67	±	18.5713
10	9.20386	1.00079	607.083	60	606000	±	4452.69	711.449	±	3.60387	40.4947	±	1.16278	1502.12	±	48.7752	26.7128	±	2.10242	99.9999	3.35856e-08	8.55769e-05	99.8533	0.146723	22.7309	9.4491	46.4324	0.0726971	21.315	99.9894	0.0105937	22.3176	76.1924	1.49	4.08047	0.0767556	853.033	±	7.7525	4518.19	±	15.0823
11	9.2122	1.00079	629.969	60	729711	±	3630.28	869.938	±	4.13842	46.5365	±	1.23837	1680.31	±	46.4562	35.2789	±	2.10242	99.9999	3.83609e-08	8.69114e-05	99.8658	0.134225	22.6973	11.3086	43.241	0.0707621	22.6823	99.9884	0.0115815	19.3912	79.3467	1.26203	3.73242	0.0671711	839.935	±	6.09277	4492.53	±	12.0227
12	9.21705	1.00079	646.793	60	877653	±	4592.13	1024.96	±	4.68249	51.1319	±	1.23942	1840.73	±	46.5251	32.9631	±	2.17845	99.9999	2.82729e-08	8.51463e-05	99.8752	0.124799	23.1346	9.12355	43.3465	0.0705505	24.3249	99.9875	0.0124573	23.2422	75.2782	1.47963	3.46998	0.0627881	857.347	±	6.06884	4526.56	±	11.7522
13	9.22542	1.00079	676.332	60	1.02607e+06	±	4954.96	1210.51	±	4.98886	57.7206	±	1.19549	2276.4	±	46.2755	38.0967	±	2.02871	99.9999	2.74359e-08	8.60096e-05	99.8693	0.130681	24.9898	9.16909	40.3163	0.0772899	25.4475	99.9881	0.011896	24.5222	73.8945	1.58327	3.63374	0.0558225	848.741	±	5.48488	4509.82	±	10.7202
14	9.23023	1.00079	699.693	60	1.15474e+06	±	5539.41	1344.11	±	5.68062	65.3305	±	1.27948	2494.48	±	48.5384	31.3954	±	2.25657	99.9999	1.77149e-08	8.48621e-05	99.871	0.128966	24.2909	5.88668	44.7824	0.0748285	24.9652	99.9879	0.0120543	32.7375	65.1573	2.10526	3.58599	0.0632044	860.219	±	5.50587	4532.12	±	10.6293
15	9.23861	1.00079	714.282	60	985697	±	4434.44	1148.41	±	4.89857	56.2399	±	1.26684	2174.56	±	46.597	36.1601	±	1.9576	99.9999	2.7065e-08	8.49385e-05	99.8684	0.131586	24.4497	8.91804	41.7791	0.0757761	24.7775	99.9882	0.0118141	24.6286	73.7779	1.59345	3.65892	0.0594122	859.445	±	5.42431	4530.62	±	10.4805
16	9.2635	1.0008	726.38	60	732309	±	3631.31	848.449	±	4.24965	40.6056	±	1.17579	1492.93	±	49.7156	14.2427	±	2.17845	99.9999	1.0369e-08	8.44739e-05	99.8777	0.122276	23.7789	3.51572	47.2771	0.0720531	25.3562	99.9873	0.0127146	43.9074	53.3152	2.77739	3.39974	0.0656963	864.172	±	6.10899	4539.73	±	11.7441
17	9.26831	1.0008	745.695	60	855076	±	3823.29	986.62	±	4.54221	52.4408	±	1.31887	1720.5	±	50.4486	30.9958	±	2.25657	99.9999	2.72634e-08	8.41281e-05	99.8788	0.121181	21.2794	8.35753	47.4674	0.0642962	22.8313	99.9872	0.0128297	23.3174	75.2119	1.47076	3.36924	0.0732554	867.723	±	5.68365	4546.55	±	10.8853
18	9.27642	1.0008	756.765	60	928949	±	4612.02	1086.81	±	4.82474	54.9064	±	1.28704	2138.35	±	45.4762	35.2789	±	2.24724	99.9999	2.80459e-08	8.52888e-05	99.8633	0.136729	24.3489	8.92075	42.6373	0.0763244	24.0167	99.9886	0.0113692	24.5437	73.8502	1.60606	3.80213	0.0625532	855.915	±	5.79758	4523.79	±	11.2442
19	9.28113	1.0008	781.391	60	977036	±	4169.36	1125.33	±	4.84948	61.7593	±	1.19976	2319.41	±	47.5197	29.9814	±	2.17362	99.9999	2.05713e-08	8.39598e-05	99.8568	0.14323	23.1693	6.11836	48.5316	0.0736012	22.1072	99.9891	0.0108525	30.9111	67.039	2.04986	3.98318	0.077351	869.463	±	5.28869	4549.88	±	10.1103
20	9.28924	1.0008	810.854	60	1.10923e+06	±	4727.09	1298.58	±	5.63279	76.9192	±	1.23541	2701.41	±	45.9211	45.7406	±	2.03388	99.9999	3.08849e-08	8.53377e-05	99.8554	0.144564	21.6103	8.37331	49.4652	0.068828	20.4824	99.9892	0.0107522	23.5367	74.8984	1.56491	4.02033	0.0850927	855.424	±	5.34874	4522.84	±	10.3791
21	9.29397	1.0008	825.726	60	1.10327e+06	±	4488.82	1283.04	±	5.34413	83.0759	±	1.39863	2636.05	±	46.6095	40.0538	±	2.11238	99.9999	2.61157e-08	8.47737e-05	99.8572	0.142775	19.5932	6.52037	55.0864	0.0621852	18.7379	99.9891	0.0108871	26.3202	71.9359	1.74385	3.97049	0.103585	861.115	±	5.08653	4533.85	±	9.81038
22	9.30208	1.0008	647.464	60	-2480.14	±	-3482.39	13.14	±	1.02761	0.898463	±	0.923484	-64.9696	±	-44.5886	1.50624	±	1.9576	---	---	---	---	---	---	---	---	---	---	---	---	---	---	---	---	---	---	±	---	---	±	---
23	9.3055	1.0008	744.186	60	75821.3	±	3484.02	96.563	±	1.29638	4.62095	±	0.937433	-21.3903	±	-45.2464	0.747998	±	2.02871	99.9999	7.78965e-09	9.29842e-05	100.015	-0.0154109	5.44697	2.40303	66.7656	-0.00908197	25.3935	100.101	-0.101137	21.7941	78.9645	-0.758578	-0.427892	0.0926411	785.079	±	37.5847	4380.91	±	78.8879
24	9.31363	1.0008	899.322	60	1.98407e+06	±	4681.7	2334.09	±	8.94229	229.828	±	1.78678	6967.88	±	53.5955	138.205	±	2.2751	99.9999	5.59194e-08	8.57002e-05	99.7925	0.20746	17.0703	9.07572	61.4809	0.0594185	12.3137	99.9925	0.00748795	18.3853	80.2788	1.33595	5.77311	0.175924	851.806	±	4.8465	4515.8	±	9.44119
25	9.31837	1.0008	966.378	60	1.93315e+06	±	4525.28	2386.98	±	8.97953	324.27	±	1.95248	12121.2	±	67.7049	199.541	±	2.35893	99.9999	8.07042e-08	8.98197e-05	99.6471	0.35291	19.1953	9.04523	62.774	0.0732619	8.91218	99.9956	0.00439556	20.2032	78.1871	1.60969	9.83494	0.248182	812.738	±	5.18524	4438.05	±	10.5449
26	9.32649	1.0008	987.345	60	978256	±	3486.8	1239.27	±	5.42313	179.203	±	1.66565	7718.22	±	55.6005	113.224	±	2.17845	99.9999	8.80752e-08	9.20774e-05	99.5672	0.432833	21.5552	9.03912	60.9554	0.0844138	8.36594	99.9964	0.00358108	22.0957	76.0979	1.80637	12.0719	0.256727	792.81	±	5.72357	4397.06	±	11.9065
27	9.33123	1.0008	1028.86	60	538504	±	3436.39	721.757	±	3.45687	142.989	±	1.55807	6096.49	±	51.4492	92.9362	±	2.17845	99.9999	1.33993e-07	9.72674e-05	99.413	0.587033	20.6929	9.4871	63.6395	0.0835644	6.09687	99.9974	0.00263635	20.6202	77.6415	1.73832	16.398	0.367785	750.507	±	8.19048	4306.85	±	17.91
28	9.33938	1.0008	1096.75	60	469533	±	4227.35	665.197	±	3.27137	112.64	±	1.50315	6200.16	±	55.8127	-25.9238	±	-2.39208	99.9999	-9.98781e-08	0.000102751	99.3522	0.647779	26.4959	-7.82718	74.0947	0.107884	7.12874	99.9976	0.00238766	-74.5631	180.901	-6.33783	18.106	0.366226	710.457	±	14.6737	4217.08	±	33.7201
29	9.34408	1.0008	1128.03	60	548720	±	4385.3	791.401	±	3.74835	87.6399	±	1.41052	7054.09	±	54.5081	-41.7035	±	-2.32305	99.9999	-1.19632e-07	0.000104633	99.3805	0.619467	38.8857	-14.0818	64.1347	0.157755	10.9037	99.9975	0.0024975	-52.9264	157.409	-4.48233	17.3097	0.20725	697.674	±	15.2627	4187.46	±	35.6528
30	9.35226	1.0008	1163.93	60	596886	±	4268.06	801.598	±	3.7687	106.154	±	1.355	7656.6	±	56.3405	77.9352	±	2.03388	99.9999	8.72557e-08	9.73858e-05	99.3362	0.663825	34.6518	9.22382	46.8692	0.141366	9.11388	99.9977	0.00232957	30.569	66.8276	2.60338	18.5575	0.1812	749.595	±	6.56441	4304.85	±	14.3702
31	9.35702	1.0008	1184.35	60	616786	±	4676.24	829.599	±	3.82968	112.527	±	1.35796	9350.86	±	58.2149	82.8433	±	2.03388	99.9999	8.36857e-08	9.74184e-05	99.2166	0.783356	39.4466	8.62367	42.8795	0.162871	8.88737	99.998	0.00197174	34.7025	62.3064	2.9911	21.9254	0.170001	749.344	±	6.66764	4304.3	±	14.6006
32	9.36517	1.0008	1289.18	60	1.147e+06	±	3971.41	1670.03	±	6.72173	558.373	±	2.77641	49640.9	±	160.178	401.941	±	2.74944	99.9999	2.11436e-07	0.000104092	97.9342	2.06585	40.445	8.16551	47.6564	0.174248	3.55885	99.9993	0.000738016	36.3898	60.3374	3.2728	58.5783	0.47183	701.305	±	3.88804	4195.92	±	9.03983
33	9.36995	1.0008	1348.27	60	582222	±	3439.2	901.311	±	4.13146	251.756	±	1.96159	27721.8	±	102.709	295.674	±	2.65818	99.9999	3.55051e-07	0.000110592	97.8624	2.13761	50.05	15.4369	30.0405	0.215822	4.25683	99.9993	0.000712716	27.6009	69.9145	2.48457	60.6577	0.248653	660.082		8.96268	4097.44	±	22.005
34	9.37814	1.0008	1403.09	60	1.24139e+06	±	5074.3	1642.43	±	6.53171	431.406	±	2.46931	47086	±	152.565	745.836	±	3.35017	99.9999	4.78887e-07	9.46591e-05	98.0076	1.99244	49.7026	25.9068	19.6431	0.213923	4.53354	99.9992	0.000765779	18.6198	79.7072	1.67298	56.4545	0.152668	771.188	±	23.0624	4351.51	±	49.1998
35	9.38285	1.0008	1611.41	60	1.13354e+06	±	4738.46	1694.57	±	7.39784	837.236	±	3.53629	51488.2	±	162.711	2141.85	±	4.89802	99.9999	1.74372e-06	0.000106826	97.8883	2.11169	27.9614	44.3838	25.127	0.120535	2.40724	99.9993	0.000721657	7.07899	92.284	0.637033	59.9062	0.367787	683.355	±	107.289	4153.7	±	255.343
Isotope abundances are given in CPS at to (spectrometer sensitivity is ~2 x 104 atoms/CPSo) and are corrected for backgrounds, spectrometer discrimination, and 37Ar and 39Ar decay with half lives of 35.1 days and 269 years, respectively.
	With the exception of the first extraction, 40Ar was measured on a Faraday detector and the signal was converted to a CPS equivalent for ease of comparison with the other isotopes.
Ages are calculated using the decay constants and standard calibration of Renne et al. (2011), reactor constants of Renne et al. (2013), and isotope abundances of Steiger and Jäger (1977), and are calculated relative to the FCs fluence monitor.
Corrections were not made for trapped or cosmogenic 40Ar.
Cosmogenic abundances were calculated following the approach of Cassata and Borg (2016) using a 38Ar exposure age of 11.6 ± 1.2 Ma.
Temperature was controlled with approximately ± 5 oC precision and ± 10 oC accuracy.
Extraction #'s and ages in bold were included in the plateau age calculation.
Average analytical blanks were 39Ar = 45, 38Ar = 39, 37Ar = 911, and 36Ar = 156 CPS at to. The average Faraday baseline + blank for 40Ar is equivalent to 187k CPS, mostly due to the baseline.
37Ar C.F. and 39Ar C.F. are the decay correction factors applied based on the time elapsed since irradiation.
--- indicates the age was indeterminate
Renne P.R., Swisher C.C., Deino A.L., Karner D.B., Owens T.L., DePaolo D.J. (1998) Intercalibration of standards, absolute ages and uncertainties in 40Ar/39Ar dating. Chemical Geology 145:117–152.
Renne P. R., Balco G. , Ludwig K. R., Mundil R., Min K. (2011) Response to the comment by WH Schwarz et al. on “Joint determination of 40K decay constants and 40Ar∗/40K for the Fish Canyon sanidine standard, and improved accuracy for 40Ar/39Ar geochronology” by PR Renne et al. (2010). Geochimica et Cosmochimica Acta 75:5097–5100.
Steiger R. H. and Jäger E. (1977) Subcommission on geochronology: Convention on the use of decay constants in geo- and cosmochronology. Earth and Planetary Science Letters 36:359–362.
Cassata W.S., Borg L.E. (2016) A new approach to cosmogenic corrections in 40Ar/39Ar chronometry: Implications for the ages of Martian meteorites. Geochimica et Cosmochimica Acta 187: 279-293.

## Sheet: S6
Table S6: Helium, Neon, & Argon Isotopic Data of ME 6108.6.
#	T/P (°C/W)	Time (s)	38Ar ± 1s			36Ar ± 1s			22Ne ± 1s			21Ne ± 1s			20Ne ± 1s			4He ± 1s			3He ± 1s
ME 6108.6				whole-rock fragment			6.15 mg
1	5	#REF!	1.76998e+08	±	2.88209e+06	2.9525e+08	±	2.61125e+06	2.70305e+09	±	2.72436e+07	2.43038e+09	±	3.75403e+07	1.13282e+10	±	6.06137e+09	1.7805e+12	±	2.868e+09	2.48778e+10	±	1.08214e+08
2	7.5	#REF!	1.37304e+08	±	466002	1.1094e+08	±	451583	9.46506e+08	±	1.05956e+07	8.78239e+08	±	1.34554e+07	1.17309e+09	±	7.09164e+08	1.27313e+11	±	1.77237e+08	4.09557e+09	±	1.41279e+07
3	10	#REF!	1.1511e+08	±	397044	1.06345e+08	±	450274	6.78953e+08	±	8.96793e+06	6.40681e+08	±	9.79732e+06	8.83871e+08	±	4.49821e+08	6.88266e+10	±	1.05379e+08	1.97354e+09	±	1.19915e+07
4	15	#REF!	1.59486e+08	±	505051	1.88879e+08	±	711721	6.37648e+08	±	8.94922e+06	6.08675e+08	±	9.32991e+06	2.24596e+08	±	3.06589e+08	4.01542e+10	±	7.24915e+07	1.31453e+09	±	1.02831e+07
5	20	#REF!	1.13107e+08	±	363428	1.9542e+08	±	730213	4.03429e+08	±	8.09914e+06	3.77069e+08	±	5.86438e+06	2.25968e+08	±	2.07368e+08	1.57393e+10	±	4.16711e+07	8.08862e+08	±	6.86989e+06
6	35	#REF!	3.078e+08	±	947218	6.48032e+08	±	2.29301e+06	1.14872e+09	±	1.26558e+07	1.04132e+09	±	1.58176e+07	1.54051e+09	±	5.16976e+08	2.69557e+10	±	6.05916e+07	1.43194e+09	±	1.15643e+07
7	45	#REF!	1.15329e+08	±	2.86186e+06	3.52002e+08	±	4.30937e+06	5.5153e+08	±	5.09474e+06	2.25841e+08	±	3.50536e+06	3.17787e+09	±	5.10988e+07	6.18161e+09	±	2.40291e+07	5.75858e+08	±	7.74198e+06
ME 6108.6				whole-rock fragment			4.07 mg			metal rich
1	428.414	#REF!	2.20942e+06	±	102214	8.04033e+06	±	226474	8.24372e+06	±	451066	3.18225e+06	±	154151				2.05219e+10	±	3.03748e+07	2.53335e+08	±	3.40751e+06
2	484.091	#REF!	5.46422e+06	±	115768	1.37966e+07	±	194450	2.75022e+07	±	656516	1.70914e+07	±	443096				1.18634e+11	±	1.72527e+08	1.45716e+09	±	5.89739e+06
3	537.975	#REF!	9.78019e+06	±	142378	1.81147e+07	±	234387	4.8701e+07	±	925124	3.11111e+07	±	774680				2.12101e+11	±	3.638e+08	2.6144e+09	±	1.36013e+07
4	560.011	#REF!	6.02278e+06	±	126220	8.32414e+06	±	181210	2.7854e+07	±	496161	1.98782e+07	±	405413				1.28509e+11	±	1.55986e+08	1.57773e+09	±	6.3505e+06
5	583.583	#REF!	6.09653e+06	±	259777	5.82536e+06	±	274641	3.0955e+07	±	728626	2.26808e+07	±	598844				1.10462e+11	±	1.67629e+08	1.37478e+09	±	1.1335e+07
6	604.045	#REF!	6.04308e+06	±	141710	6.32879e+06	±	186322	3.06247e+07	±	508237	2.4636e+07	±	393114				1.02786e+11	±	1.37076e+08	1.28568e+09	±	7.25608e+06
7	627.744	#REF!	6.25801e+06	±	127843	6.91858e+06	±	180350	3.60408e+07	±	686300	2.9968e+07	±	733980				9.25326e+10	±	1.31782e+08	1.15635e+09	±	8.61571e+06
8	649.958	#REF!	6.52144e+06	±	103329	6.01847e+06	±	176519	4.13714e+07	±	432879	3.20425e+07	±	563304				8.37089e+10	±	1.12093e+08	1.05741e+09	±	8.16306e+06
9	679.846	#REF!	7.36477e+06	±	155344	7.22574e+06	±	171953	5.78912e+07	±	797029	4.24875e+07	±	632097				8.12575e+10	±	1.00749e+08	1.03317e+09	±	3.58477e+06
10	709.34	#REF!	7.9747e+06	±	156409	6.96954e+06	±	220073	6.46939e+07	±	1.05745e+06	5.1353e+07	±	694093				7.26586e+10	±	1.06626e+08	9.24064e+08	±	6.34555e+06
11	769.119	#REF!	1.00995e+07	±	184067	9.69416e+06	±	178358	1.34939e+08	±	1.39042e+06	1.08383e+08	±	1.89365e+06				8.9151e+10	±	1.20197e+08	1.09895e+09	±	7.25116e+06
12	830.013	#REF!	9.83667e+06	±	134727	9.47736e+06	±	218634	2.1436e+08	±	1.88428e+06	1.76475e+08	±	2.68651e+06				7.27532e+10	±	7.78354e+07	8.45791e+08	±	4.08264e+06
13	893.989	#REF!	1.25047e+07	±	172909	1.1602e+07	±	163095	3.53508e+08	±	2.06825e+06	2.79796e+08	±	2.94002e+06				5.49682e+10	±	7.82093e+07	6.71286e+08	±	3.90138e+06
14	963.035	#REF!	2.04218e+07	±	253151	1.7622e+07	±	197664	4.48651e+08	±	2.37875e+06	3.63435e+08	±	4.17522e+06				4.03443e+10	±	6.12928e+07	6.83698e+08	±	5.43983e+06
15	1031.93	#REF!	7.58272e+07	±	626897	5.23618e+07	±	305927	3.49254e+08	±	2.46046e+06	2.90686e+08	±	3.30484e+06				4.0674e+10	±	7.94697e+07	1.56441e+09	±	8.09552e+06
16	1128.87	#REF!	9.47248e+07	±	1.11891e+06	6.69829e+07	±	540203	2.88139e+08	±	2.14964e+06	2.36759e+08	±	3.02803e+06				4.51141e+10	±	5.80104e+07	1.62848e+09	±	8.54478e+06
17	1188.77	#REF!	8.53311e+07	±	980830	6.62022e+07	±	781386	3.03768e+08	±	1.46283e+06	2.46968e+08	±	2.60973e+06				3.32072e+10	±	3.52853e+07	1.01434e+09	±	6.29706e+06
18	1256.46	#REF!	1.03235e+08	±	1.00131e+06	8.5964e+07	±	915726	2.9821e+08	±	2.29562e+06	2.47412e+08	±	3.62421e+06				2.3098e+10	±	5.88735e+07	8.37326e+08	±	4.05024e+06
19	1319.5	#REF!	1.08825e+08	±	1.15978e+06	1.14978e+08	±	817429	2.26021e+08	±	1.83468e+06	1.84007e+08	±	2.59909e+06				1.35611e+10	±	2.07252e+07	6.95341e+08	±	6.74672e+06
20	1380.45	#REF!	1.49341e+08	±	1.51456e+06	2.50636e+08	±	1.81073e+06	3.25438e+08	±	2.74218e+06	2.73963e+08	±	4.33896e+06				1.2398e+10	±	2.35249e+07	9.18854e+08	±	4.41046e+06
21	1436.21	#REF!	1.84981e+08	±	1.69279e+06	2.74693e+08	±	1.59875e+06	3.01793e+08	±	2.36722e+06	2.48401e+08	±	3.13518e+06				1.35374e+10	±	1.57578e+07	1.97761e+09	±	9.48243e+06
22	1461.16	#REF!	3.59517e+07	±	588410	5.74286e+07	±	751136	8.18644e+07	±	1.07707e+06	6.86082e+07	±	1.33937e+06				1.99264e+09	±	5.33079e+06	3.06848e+08	±	2.08667e+06
Isotope abundances given in atoms.
T/P is Temperature (diode laser) / Power (CO2 laser). Temperature was controlled with approximately ± 5 oC precision and ± 10 oC accuracy.
